# Supplementary material for: Smoking Cessation on Periodontal and Peri-Implant Health Status: A Systematic Review
Source: Dent J (Basel). 2022 Aug 31;10(9):162. doi: 10.3390/dj10090162 (PMC9497918; doi:10.3390/dj10090162)
Supplement: Supplementary file 1 [file dentistry-10-00162-s001.zip]

Archive with 1 entries (1 files):
- dentistry-1876947-supplementary.pdf
